# Supplementary material for: Building clone-consistent ecosystem models
Source: PLoS Comput Biol. 2021 Feb 8;17(2):e1008635. doi: 10.1371/journal.pcbi.1008635 (PMC7895417; doi:10.1371/journal.pcbi.1008635)
Supplement: S1 Code — (TAR) [file pcbi.1008635.s002.tar]

Archive with 14 entries (14 files):
- colours.py
- in_vitro.py
- loaddata.py
- UTI_simulator.py
- GR_3.mat
- MaxOD_3.mat
- mean_GR_spentHRs.mat
- mean_maxOD_spentHRs.mat
- communities.csv
- species_sizes.csv
- Coutlee_Inconsistency.ipynb
- UTI_Inconsistency.ipynb
- Model_Comparison.ipynb
- readme.txt
