# Supplementary material for: Building clone-consistent ecosystem models
Source: PLoS Comput Biol. 2021 Feb 8;17(2):e1008635. doi: 10.1371/journal.pcbi.1008635 (PMC7895417; doi:10.1371/journal.pcbi.1008635)
Supplement: S1 Code — (TAR) [file pcbi.1008635.s002.tar › colours.py]

species_colours = {
		'Staphylococcus aureus' : "lightcoral",
		'Staphylococcus haemolyticus' : "mediumorchid",
		'Staphylococcus simulans' : "mediumorchid",
		'Proteus mirabilis' : "orange",
		'Enterobacter cloacae' : "black",
		'Enterococcus faecium' : "darkcyan",
		'Enterococcus faecalis' : "lightseagreen",
		'Escherichia coli' : "slategrey",
		'Pseudomonas aeruginosa' : "darkviolet",
		'Klebsiella pneumoniae' : "sienna",
		'Klebsiella oxytoca' : "maroon",
}
