# Supplementary material for: Building clone-consistent ecosystem models
Source: PLoS Comput Biol. 2021 Feb 8;17(2):e1008635. doi: 10.1371/journal.pcbi.1008635 (PMC7895417; doi:10.1371/journal.pcbi.1008635)
Supplement: S1 Code — (TAR) [file pcbi.1008635.s002.tar › readme.txt]

Simulation and plotting
-----------------------
Coutlee_Inconsistency.ipynb – simulates and plots Fig. 1.
UTI_Inconsistency.ipynb – simulates and plots Fig. 5.
Model_Comparison.ipynb – simulates and plots Fig. 6.

Auxiliary Files
---------------
colours.py – mapping of species to colours for plotting
UTI_simulator.py – general class for running simulations with models in the UTI case study
species_sizes.csv – estimates of cell sizes (in μm³) for the genera featured in the UTI case study; used for translating relative abundance to OD
loaddata.py – script that loads most of the data files from de Vos et al. (2017)

Data from de Vos et al. (2017)
------------------------------
communities.csv – list of communities
GR_3.mat – the measured conditioned growth rates
in_vitro.py – the final abundances observed in the serial dilution experiment (used in Fig. 6 for direct reference)
MaxOD_3.mat – the measured conditioned carrying capacities
mean_GR_spentHRs.mat – the measured (unconditioned) growth rates
mean_maxOD_spentHRs.mat – the measured (unconditioned and unnormalized) carrying capacities
